# Supplementary material for: Combining Standard Molecular Typing and Whole Genome Sequencing to Investigate Pseudomonas aeruginosa Epidemiology in Intensive Care Units
Source: Front Public Health. 2020 Jan 28;8:3. doi: 10.3389/fpubh.2020.00003 (PMC6997133; doi:10.3389/fpubh.2020.00003)
Supplement: Table S1 — Epidemiological data of each clinical and environmental isolate. [file Table_1.XLSX]

## Sheet: Feuil1
Isolate #	Patient #	Patient_Isolate	Sample_date	DLST	MLST	Source	ICU	Cluster
H26798	Patient 1	Patient 1_H26798	2010-03-31	1_18	1076	Urine	ICU5	Single
H26795	Patient 1	Patient 1_H26795	2010-04-24	1_18	1076	Sputum	ICU5	Single
H25883	Patient 2	Patient 2_H25883	2010-05-28	1_18	1076	Biopsy	ICU3	Burn unit
H26230	Patient 3	Patient 3_H26230	2010-08-15	1_18	1076	Burn wound	ICU3	Burn unit
H26045	Patient 3	Patient 3_H26045	2010-08-28	1_18	1076	Endotracheal secretions	ICU3	Burn unit
H26060	Patient 4	Patient 4_H26060	2011-01-13	1_18	1076	Catheter	ICU3	Burn unit
H26063	Patient 5	Patient 5_H26063	2011-01-24	1_18	1076	Catheter	ICU3	Burn unit
H26064	Patient 6	Patient 6_H26064	2011-01-30	1_18	1076	Wound	ICU3	Burn unit
H25776	Patient 7	Patient 7_H25776	2011-02-01	1_18	1076	Sputum	ICU1	Burn unit
H26069	Patient 8	Patient 8_H26069	2011-02-22	1_18	1076	Burn wound	ICU3	Burn unit
H26071	Patient 8	Patient 8_H26071	2011-02-28	1_18	1076	Sputum	ICU3	Burn unit
H26073	Patient 4	Patient 4_H26073	2011-03-01	1_18	1076	Sputum	ICU3	Burn unit
H25706	Patient 8	Patient 8_H25706	2011-03-13	1_18	1076	Burn wound	ICU3	Burn unit
H26076	Patient 9	Patient 9_H26076	2011-03-21	1_18	1076	Biopsy	ICU3	Burn unit
H25716	Patient 4	Patient 4_H25716	2011-04-03	1_18	1076	Bronchial aspiration	ICU3	Burn unit
H26078	Patient 9	Patient 9_H26078	2011-04-04	1_18	1076	Bronchial aspiration	ICU3	Burn unit
H26408	Patient 4	Patient 4_H26408	2011-04-13	1_18	1076	Burn wound	ICU3	Burn unit
H26410	Patient 4	Patient 4_H26410	2011-04-18	1_18	1076	Burn wound	ICU3	Burn unit
H25721	Patient 10	Patient 10_H25721	2011-05-02	1_18	1076	Burn wound	ICU3	Burn unit
H25905	Patient 4	Patient 4_H25905	2011-05-10	1_18	1076	Catheter	ICU3	Burn unit
H25688	Patient 9	Patient 9_H25688	2011-05-18	1_18	1076	Burn wound	ICU3	Burn unit
H25689	Patient 11	Patient 11_H25689	2011-06-06	1_18	1076	Endotracheal secretions	ICU4	Burn unit
H25692	Patient 9	Patient 9_H25692	2011-06-08	1_18	1076	Endotracheal secretions	ICU3	Burn unit
H25913	Patient 11	Patient 11_H25913	2011-06-11	1_18	1076	Brocho-alveolar washing	ICU4	Burn unit
H25727	Patient 12	Patient 12_H25727	2011-06-26	1_18	1076	Bronchial aspiration	ICU4	Burn unit
H25982	Patient 9	Patient 9_H25982	2011-07-01	1_18	1076	Biopsy	ICU3	Burn unit
H25731	Patient 13	Patient 13_H25731	2011-07-14	1_18	1076	Burn wound	ICU3	Burn unit
H25915	Patient 12	Patient 12_H25915	2011-07-25	1_18	1076	Bronchial aspiration	ICU4	Burn unit
H25916	Patient 13	Patient 13_H25916	2011-07-26	1_18	1076	Catheter	ICU3	Burn unit
H24445	Env. 1	Env. 1_H24445	2011-10-10	1_18	1076	Sink trap	ICU3	Burn unit
H25954	Patient 14	Patient 14_H25954	2011-10-10	1_18	1076	Burn wound	ICU ped	Burn unit
H26413	Patient 15	Patient 15_H26413	2011-10-16	1_18	1076	Burn wound	ICU3	Burn unit
H25599	Patient 16	Patient 16_H25599	2011-12-04	1_18	1076	Bronchial aspiration	ICU3	Burn unit
H25791	Patient 17	Patient 17_H25791	2011-12-07	1_18	1076	Catheter	ICU3	Burn unit
H25509	Patient 17	Patient 17_H25509	2011-12-08	1_18	1076	Biopsy	ICU3	Burn unit
H25792	Patient 18	Patient 18_H25792	2011-12-11	1_18	1076	Burn wound	ICU3	Burn unit
H25604	Patient 19	Patient 19_H25604	2012-01-03	1_18	1076	Burn wound	ICU3	Burn unit
H25638	Patient 17	Patient 17_H25638	2012-01-30	1_18	1076	Burn wound	ICU3	Burn unit
H25515	Patient 17	Patient 17_H25515	2012-02-01	1_18	1076	Broncho-alveolar washing	ICU3	Burn unit
H25570	Patient 18	Patient 18_H25570	2012-02-01	1_18	1076	Burn wound	ICU3	Burn unit
H26420	Patient 17	Patient 17_H26420	2012-02-15	1_18	1076	Endotracheal secretions	ICU3	Burn unit
H25637	Patient 18	Patient 18_H25637	2012-02-18	1_18	1076	Urine	ICU3	Burn unit
H25524	Patient 20	Patient 20_H25524	2012-02-27	1_18	1076	Burn wound	ICU3	Burn unit
H25571	Patient 17	Patient 17_H25571	2012-03-01	1_18	1076	Burn wound	ICU3	Burn unit
H25525	Patient 21	Patient 21_H25525	2012-03-04	1_18	1076	Burn wound	ICU3	Burn unit
H25529	Patient 20	Patient 20_H25529	2012-03-13	1_18	1076	Biopsy	ICU3	Burn unit
H25473	Patient 21	Patient 21_H25473	2012-03-16	1_18	1076	Broncho-alveolar washing	ICU3	Burn unit
H25469	Patient 21	Patient 21_H25469	2012-03-18	1_18	1076	Bloodculture	ICU3	Burn unit
H25644	Patient 21	Patient 21_H25644	2012-03-22	1_18	1076	Endotracheal secretions	ICU3	Burn unit
H25164	Env. 4	Env. 4_H25164	2012-03-23	1_18	1076	Floor drain	ICU3	Burn unit
H25163	Env. 3	Env. 3_H25163	2012-03-23	1_18	1076	Floor drain	ICU3	Burn unit
H25165	Env. 5	Env. 5_H25165	2012-03-23	1_18	1076	Shower trolley	ICU3	Burn unit
H25162	Env. 2	Env. 2_H25162	2012-03-23	1_18	1076	Floor drain	ICU3	Burn unit
H25179	Env. 6	Env. 6_H25179	2012-03-23	1_18	1076	Shower trolley	ICU3	Burn unit
H25184	Env. 7	Env. 7_H25184	2012-03-23	1_18	1076	Shower trolley	ICU3	Burn unit
H25328	Patient 21	Patient 21_H25328	2012-04-13	1_18	1076	Endotracheal secretions	ICU3	Burn unit
H26166	Patient 22	Patient 22_H26166	2012-04-22	1_18	1076	Bronchial aspiration	ICU4	Burn unit
H25471	Patient 22	Patient 22_H25471	2012-04-25	1_18	1076	Broncho-alveolar washing	ICU4	Burn unit
H25305	Env. 8	Env. 8_H25305	2012-04-27	1_18	1076	Sink trap	ICU4	Burn unit
H26188	Patient 22	Patient 22_H26188	2012-05-03	1_18	1076	Sputum	ICU4	Burn unit
H25624	Patient 23	Patient 23_H25624	2012-06-25	1_18	1076	Biopsy	ICU3	Burn unit
H25784	Env. 9	Env. 9_H25784	2012-07-17	1_18	1076	Sink trap	ICU3	Burn unit
H25841	Env. 10	Env. 10_H25841	2012-07-27	1_18	1076	Sink trap	ICU 4	Burn unit
H27450	Patient 24	Patient 24_H27450	2012-10-18	1_18	1076	Endotracheal secretions	ICU3	Burn unit
H26482	Patient 24	Patient 24_H26482	2012-10-18	1_18	1076	Burn wound	ICU3	Burn unit
H26490	Env. 11	Env. 11_H26490	2012-10-24	1_18	1076	Sink trap	ICU3	Burn unit
H27476	Patient 24	Patient 24_H27476	2012-10-25	1_18	1076	Bronchial aspiration	ICU3	Burn unit
H26934	Env. 17	Env. 17_H26934	2013-01-25	1_18	1076	Sink trap	ICU3	Burn unit
H26935	Env. 18	Env. 18_H26935	2013-01-25	1_18	1076	Sink trap	ICU3	Burn unit
H26928	Env. 13	Env. 13_H26928	2013-01-25	1_18	1076	Sink trap (proximal)	ICU3	Burn unit
H26929	Env. 14	Env. 14_H26929	2013-01-25	1_18	1076	Sink trap (proximal)	ICU3	Burn unit
H26927	Env. 12	Env. 12_H26927	2013-01-25	1_18	1076	Sink trap (exterior part)	ICU3	Burn unit
H26931	Env. 15	Env. 15_H26931	2013-01-25	1_18	1076	Sink trap (distal sink pipe)	ICU3	Burn unit
H26932	Env. 16	Env. 16_H26932	2013-01-25	1_18	1076	Sink trap (distal sink pipe)	ICU3	Burn unit
H13893	Env. 1	Env. 1_H13893	2004-05-18	1_21	253	Tap	ICU ped	Single
H14442	Env. 2	Env. 2_H14442	2004-12-23	1_21	253	Tap	ICU ped	Single
H26023	Patient 1	Patient 1_H26023	2010-01-08	1_21	253	Bronchial aspiration	ICU5	Single
H26031	Patient 2	Patient 2_H26031	2010-04-29	1_21	253	Wound	ICU5	Single
H25882	Patient 2	Patient 2_H25882	2010-05-03	1_21	253	Sputum	ICU5	Single
H26083	Patient 3	Patient 3_H26083	2010-05-18	1_21	253	Urine	ICU1	Single
H25897	Patient 4	Patient 4_H25897	2010-09-02	1_21	253	Endotracheal secretions	ICU4	Single
H26049	Patient 5	Patient 5_H26049	2010-10-27	1_21	253	Endotracheal secretions	ICU2	Single
H25581	Patient 6	Patient 6_H25581	2011-02-28	1_21	253	Wound	ICU5	Single
H25710	Patient 7	Patient 7_H25710	2011-04-03	1_21	253	Urine	ICU2	Single
H26782	Patient 8	Patient 8_H26782	2011-12-08	1_21	253	Endotracheal secretions	ICU ped	Single
H25601	Patient 6	Patient 6_H25601	2011-12-31	1_21	253	Wound	ICU5	Single
H25575	Patient 9	Patient 9_H25575	2012-03-13	1_21	253	Sputum	ICU5	Single
H25167	Env. 3	Env. 3_H25167	2012-03-23	1_21	253	Sink trap	ICU3	Single
H25175	Env. 4	Env. 4_H25175	2012-03-23	1_21	253	Sink trap	ICU3	Single
H25532	Patient 10	Patient 10_H25532	2012-03-31	1_21	253	Endotracheal secretions	ICU2	ICU2
H25209	Env. 5	Env. 5_H25209	2012-04-02	1_21	253	Sink trap	ICU2	ICU2
H25634	Patient 11	Patient 11_H25634	2012-04-10	1_21	253	Wound drain	ICU2	ICU2
H25308	Env. 6	Env. 6_H25308	2012-04-27	1_21	253	Sink trap	ICU5	Single
H26615	Patient 12	Patient 12_H26615	2012-11-07	1_21	253	Sputum	ICU4	Single
H26591	Env. 7	Env. 7_H26591	2012-11-13	1_21	253	Sink trap	ICU3	Single
H26662	Patient 13	Patient 13_H26662	2012-12-04	1_21	253	Endotracheal secretions	ICU1	Single
H26677	Env. 8	Env. 8_H26677	2012-12-07	1_21	253	Sink trap	ICU3	Single
H26933	Env. 9	Env. 9_H26933	2013-01-25	1_21	253	Sink trap	ICU3	Single
H26926	Env. 11	Env. 11_H26926	2013-01-25	1_21	253	Sink trap (exterior part)	ICU3	Single
H26930	Env. 10	Env. 10_H26930	2013-01-25	1_21	253	Sink trap (distal pipe)	ICU3	Single
H26973	Patient 14	Patient 14_H26973	2013-02-02	1_21	253	Endotracheal secretions	ICU ped	Single
H27714	Env. 12	Env. 12_H27714	2013-03-07	1_21	253	Sink trap	ICU5	Single
H28128	Env. 13	Env. 13_H28128	2013-05-29	1_21	253	Sink trap	ICU3	Single
H30236	Patient 15	Patient 15_H30236	2014-08-08	1_21	253	Sputum	ICU5	Single
H30280	Patient 16	Patient 16_H30280	2014-09-01	1_21	253	Sputum	ICU5	Single
H26027	Patient 1	Patient 1_H26027	2010-04-06	6_7	17	Burn wound	ICU3	Burn unit
H26084	Patient 2	Patient 2_H26084	2010-06-02	6_7	17	Brocho-alveolar washing	ICU3	Burn unit
H26202	Patient 2	Patient 2_H26202	2010-06-18	6_7	17	Catheter	ICU3	Burn unit
H26203	Patient 2	Patient 2_H26203	2010-06-18	6_7	17	Brocho-alveolar washing	ICU3	Burn unit
H26036	Patient 2	Patient 2_H26036	2010-06-20	6_7	17	Burn wound	ICU3	Burn unit
H26086	Patient 2	Patient 2_H26086	2010-07-10	6_7	17	Sputum	ICU3	Burn unit
H25889	Patient 3	Patient 3_H25889	2010-07-25	6_7	17	Burn wound	ICU3	Burn unit
H26042	Patient 4	Patient 4_H26042	2010-08-03	6_7	17	Burn wound	ICU3	Burn unit
H26044	Patient 5	Patient 5_H26044	2010-08-15	6_7	17	Sputum	ICU3	Burn unit
H26046	Patient 4	Patient 4_H26046	2010-08-30	6_7	17	Burn wound	ICU3	Burn unit
H25979	Patient 5	Patient 5_H25979	2010-09-10	6_7	17	Burn wound	ICU3	Burn unit
H25900	Patient 6	Patient 6_H25900	2010-09-16	6_7	17	Wound	ICU2	Single
H25718	Patient 7	Patient 7_H25718	2011-04-19	6_7	17	Endotracheal secretions	ICU1	Single
H25723	Patient 7	Patient 7_H25723	2011-05-04	6_7	17	Endotracheal secretions	ICU1	Single
H25908	Patient 7	Patient 7_H25908	2011-05-21	6_7	17	Sputum	ICU1	Single
H25952	Patient 8	Patient 8_H25952	2011-07-21	6_7	17	Endotracheal secretions	ICU ped	Single
H26260	Patient 9	Patient 9_H26260	2011-07-30	6_7	17	Wound	ICU4	Single
H25984	Patient 10	Patient 10_H25984	2011-08-26	6_7	17	Sputum	ICU1	Single
H24436	Env. 1	Env. 1_H24436	2011-10-10	6_7	845	Sink trap	ICU2	Single
H24447	Env. 2	Env. 2_H24447	2011-10-10	6_7	17	Sink trap	ICU3	Single
H26416	Patient 11	Patient 11_H26416	2011-11-07	6_7	17	Brocho-alveolar washing	ICU2	Single
H26247	Patient 11	Patient 11_H26247	2011-11-18	6_7	17	Endotracheal secretions	ICU2	Single
H25508	Patient 11	Patient 11_H25508	2011-12-06	6_7	17	Brocho-alveolar washing	ICU2	Single
H25200	Env. 3	Env. 3_H25200	2012-04-02	6_7	17	Sink trap	ICU2	Single
H25213	Env. 4	Env. 4_H25213	2012-04-03	6_7	17	Sink trap	ICU4	Single
H25284	Env. 5	Env. 5_H25284	2012-04-27	6_7	17	Sink trap	ICU4	Single
H25298	Env. 6	Env. 6_H25298	2012-04-27	6_7	17	Sink trap	ICU4	Single
H25632	Patient 12	Patient 12_H25632	2012-05-04	6_7	17	Endotracheal secretions	ICU5	Single
H25787	Env. 8	Env. 8_H25787	2012-07-17	6_7	17	Floor drain	ICU3	Single
H25785	Env. 7	Env. 7_H25785	2012-07-17	6_7	17	Sink trap	ICU3	Single
H25961	Env. 9	Env. 9_H25961	2012-07-30	6_7	17	Sink trap	ICU2	Single
H26375	Patient 13	Patient 13_H26375	2012-09-26	6_7	17	Brocho-alveolar washing	ICU1	Single
H26426	Patient 13	Patient 13_H26426	2012-10-07	6_7	17	Sputum	ICU1	Single
H26532	Env. 11	Env. 11_H26532	2012-11-07	6_7	17	Sink trap	ICU2	Single
H26524	Env. 10	Env. 10_H26524	2012-11-07	6_7	17	Sink trap	ICU2	Single
H26571	Env. 12	Env. 12_H26571	2012-11-08	6_7	17	Sink trap	ICU4	Single
H26722	Env. 13	Env. 13_H26722	2012-12-11	6_7	17	Sink trap	ICU3	Single
H26760	Patient 14	Patient 14_H26760	2012-12-12	6_7	17	Endotracheal secretions	ICU ped	Single
H27791	Env. 14	Env. 14_H27791	2013-03-20	6_7	17	Sink trap	ICU2	Single
H27846	Patient 15	Patient 15_H27846	2013-03-21	6_7	17	Endotracheal secretions	ICU1	Single
H27995	Patient 15	Patient 15_H27995	2013-04-09	6_7	17	Endotracheal secretions	ICU1	Single
H28085	Patient 16	Patient 16_H28085	2013-05-17	6_7	17	Biopsy	ICU3	Single
H28167	Patient 17	Patient 17_H28167	2013-05-30	6_7	17	Inguinal	ICU1	Single
H29477	Patient 18	Patient 18_H29477	2014-01-10	6_7	17	Wound	ICU2	Single
H29762	Env. 15	Env. 15_H29762	2014-03-04	6_7	17	Sink trap	ICU2	Single
H29924	Patient 19	Patient 19_H29924	2014-04-26	6_7	17	Endotracheal secretions	ICU2	Single
H30429	Patient 20	Patient 20_H30429	2014-10-13	6_7	17	Brocho-alveolar washing	ICU2	Single
H30438	Patient 21	Patient 21_H30438	2014-10-15	6_7	17	Sputum	ICU5	Single
